# Supplementary material for: Elemental iron protects gut microbiota against oxygen-induced dysbiosis
Source: PLoS One. 2024 Feb 27;19(2):e0298592. doi: 10.1371/journal.pone.0298592 (PMC10898728; doi:10.1371/journal.pone.0298592)
Supplement: S1 Data — (XLSX) [file pone.0298592.s003.xlsx]

## Sheet: Acetate
Acetate
0h	1766.52	1860.31	1522.76	1628.67	1559.75	1491.37	1561.38	1901.26	1802.27	1746.78	1879.19	2165.92
12h	15059.4	13206.9	15290.5	9054.53	3981.94	4911.9	11995.7	15891.5	13265.4	11637.8	10490	12261.5
ng/uL	17.6652	18.6031	15.2276	16.2867	15.5975	14.9137	15.6138	19.0126	18.0227	17.4678	18.7919	21.6592
	150.594	132.069	152.905	90.5453	39.8194	49.119	119.957	158.915	132.654	116.378	104.9	122.615

## Sheet: Propionate
Propionate
0h	433.208	477.503	460.931	479.001	479.222	463.002	518.448	553.972	571.293	564.682	569.089	630.265
12h	4896.19	4539.27	4910.03	3867.89	2035.53	2471.39	3947.26	5127.18	4630.77	4353.72	4065.25	4663.34
ng/uL	4.33208	4.77503	4.60931	4.79001	4.79222	4.63002	5.18448	5.53972	5.71293	5.64682	5.69089	6.30265
	48.9619	45.3927	49.1003	38.6789	20.3553	24.7139	39.4726	51.2718	46.3077	43.5372	40.6525	46.6334

## Sheet: Isobutyrate
Isobutyrate
0h	55.0112	29.3692	35.2921	28.7191	31.6517	30.6982	25.5987	40.2616	32.7496	26.7688	43.6709	45.6934
12h	553.16	151.151	591.833	77.5618	56.5714	50.0273	701.826	952.02	344.485	111.568	92.0802	129.597
ng/uL
	0.550112	0.293692	0.352921	0.287191	0.316517	0.306982	0.255987	0.402616	0.327496	0.267688	0.436709	0.456934
	5.5316	1.51151	5.91833	0.775618	0.565714	0.500273	7.01826	9.5202	3.44485	1.11568	0.920802	1.29597

## Sheet: Butyrate
Butyrate
0h	545.659	579.494	579.223	558.827	601.091	587.208	645.237	670.047	691.514	660.753	668.468	752.031
12h	3777.18	2443.15	3830.43	791.904	255.063	308.363	3374.87	4387.96	3599.92	2595.18	2194.34	2787.86
ng/uL	5.45659	5.79494	5.79223	5.58827	6.01091	5.87208	6.45237	6.70047	6.91514	6.60753	6.68468	7.52031
	37.7718	24.4315	38.3043	7.91904	2.55063	3.08363	33.7487	43.8796	35.9992	25.9518	21.9434	27.8786

## Sheet: Isovalerate
Isovalerate
0h	51.6948	44.6518	46.7427	42.5792	44.8719	44.5509	50.8878	51.9516	60.1593	49.0628	52.1258	56.9587
12h	891.605	342.248	966.07	191.07	97.071	119.264	920.886	1223.54	554.896	151.416	119.805	180.46
ng/uL
	0.516948	0.446518	0.467427	0.425792	0.448719	0.445509	0.508878	0.519516	0.601593	0.490628	0.521258	0.569587
	8.91605	3.42248	9.6607	1.9107	0.97071	1.19264	9.20886	12.2354	5.54896	1.51416	1.19805	1.8046

## Sheet: Valerate
Valerate
0h	98.587	104.596	106.077	99.8698	110.184	103.279	119.224	122.134	124.114	122.254	121.23	134.325
12h	2.22124	412.867	987.377	192.422	62.918	83.288	732.58	949.289	1135.91	499.573	387.142	528.897
ng/uL
	0.98587	1.04596	1.06077	0.998698	1.10184	1.03279	1.19224	1.22134	1.24114	1.22254	1.2123	1.34325
	0.0222124	4.12867	9.87377	1.92422	0.62918	0.83288	7.3258	9.49289	11.3591	4.99573	3.87142	5.28897

## Sheet: Hexanoate
Hexanoate
0h	21.2191	1.84109	1.47986	1.4216	1.25846	1.70126	1.911	1.38664	1.30507	1.45655	2.33049	1.98091
12h	1.64299	3.14616	1.25846	2.59849	1.25846	2.02752	1.74787	1.31673	26.2879	1.71291	1.63134	2.07413
ng/uL
	0.212191	0.0184109	0.0147986	0.014216	0.0125846	0.0170126	0.01911	0.0138664	0.0130507	0.0145655	0.0233049	0.0198091
	0.0164299	0.0314616	0.0125846	0.0259849	0.0125846	0.0202752	0.0174787	0.0131673	0.262879	0.0171291	0.0163134	0.0207413

## Sheet: Heptanoate
Heptanoate
0h	24.2602	23.1138	17.7402	23.4434	26.338	25.8938	22.7556	27.2981	30.6083	20.7638	28.8457	31.0095
12h	2.66533	19.3594	18.6573	21.6809	25.3493	25.7075	20.7351	25.4209	18.8436	19.2735	21.9388	21.9101
ng/uL
	0.242602	0.231138	0.177402	0.234434	0.26338	0.258938	0.227556	0.272981	0.306083	0.207638	0.288457	0.310095
	0.0266533	0.193594	0.186573	0.216809	0.253493	0.257075	0.207351	0.254209	0.188436	0.192735	0.219388	0.219101

## Sheet: Total SCFA
Acetate	1766.52	1860.31	1522.76	15059.4	13206.9	15290.5	1628.67	1559.75	1491.37	9054.53	3981.94	4911.9	1561.38	1901.26	1802.27	11995.7	15891.5	13265.4	1746.78	1879.19	2165.92	11637.8	10490	12261.5
Propionate	433.208	477.503	460.931	4896.19	4539.27	4910.03	479.001	479.222	463.002	3867.89	2035.53	2471.39	518.448	553.972	571.293	3947.26	5127.18	4630.77	564.682	569.089	630.265	4353.72	4065.25	4663.34
Isobutyrate	55.0112	29.3692	35.2921	553.16	151.151	591.833	28.7191	31.6517	30.6982	77.5618	56.5714	50.0273	25.5987	40.2616	32.7496	701.826	952.02	344.485	26.7688	43.6709	45.6934	111.568	92.0802	129.597
Butyrate	545.659	579.494	579.223	3777.18	2443.15	3830.43	558.827	601.091	587.208	791.904	255.063	308.363	645.237	670.047	691.514	3374.87	4387.96	3599.92	660.753	668.468	752.031	2595.18	2194.34	2787.86
Isovalerate	51.6948	44.6518	46.7427	891.605	342.248	966.07	42.5792	44.8719	44.5509	191.07	97.071	119.264	50.8878	51.9516	60.1593	920.886	1223.54	554.896	49.0628	52.1258	56.9587	151.416	119.805	180.46
Valerate	98.587	104.596	106.077	2.22124	412.867	987.377	99.8698	110.184	103.279	192.422	62.918	83.288	119.224	122.134	124.114	732.58	949.289	1135.91	122.254	121.23	134.325	499.573	387.142	528.897
Hexanoate	21.2191	1.84109	1.47986	1.64299	3.14616	1.25846	1.4216	1.25846	1.70126	2.59849	1.25846	2.02752	1.911	1.38664	1.30507	1.74787	1.31673	26.2879	1.45655	2.33049	1.98091	1.71291	1.63134	2.07413
Heptanoate	24.2602	23.1138	17.7402	2.66533	19.3594	18.6573	23.4434	26.338	25.8938	21.6809	25.3493	25.7075	22.7556	27.2981	30.6083	20.7351	25.4209	18.8436	20.7638	28.8457	31.0095	19.2735	21.9388	21.9101
total	2996.16	3120.88	2770.25	25184.1	21118.1	26596.2	2862.54	2854.37	2747.71	14199.7	6515.7	7971.96	2945.44	3368.31	3314.01	21695.6	28558.2	23576.5	3192.53	3364.95	3818.18	19370.2	17372.2	20575.7
ng/uL	29.9616	31.2088	27.7025	251.841	211.181	265.962	28.6254	28.5437	27.4771	141.997	65.157	79.7196	29.4544	33.6831	33.1401	216.956	285.582	235.765	31.9253	33.6495	38.1818	193.702	173.722	205.757
0h	29.9616	31.2088	27.7025	28.6254	28.5437	27.4771	29.4544	33.6831	33.1401	31.9253	33.6495	38.1818
12h	251.841	211.181	265.962	141.997	65.157	79.7196	216.956	285.582	235.765	193.702	173.722	205.757

## Sheet: True Total SCFA
Acetate	1766.52	1860.31	1522.76	15059.4	13206.9	15290.5	1628.67	1559.75	1491.37	9054.53	3981.94	4911.9	1561.38	1901.26	1802.27	11995.7	15891.5	13265.4	1746.78	1879.19	2165.92	11637.8	10490	12261.5
Propionate	433.208	477.503	460.931	4896.19	4539.27	4910.03	479.001	479.222	463.002	3867.89	2035.53	2471.39	518.448	553.972	571.293	3947.26	5127.18	4630.77	564.682	569.089	630.265	4353.72	4065.25	4663.34
Isobutyrate	55.0112	29.3692	35.2921	553.16	151.151	591.833	28.7191	31.6517	30.6982	77.5618	56.5714	50.0273	25.5987	40.2616	32.7496	701.826	952.02	344.485	26.7688	43.6709	45.6934	111.568	92.0802	129.597
Butyrate	545.659	579.494	579.223	3777.18	2443.15	3830.43	558.827	601.091	587.208	791.904	255.063	308.363	645.237	670.047	691.514	3374.87	4387.96	3599.92	660.753	668.468	752.031	2595.18	2194.34	2787.86
total	2800.4	2946.68	2598.21	24285.9	20340.4	24622.8	2695.22	2671.72	2572.28	13791.9	6329.11	7741.68	2750.67	3165.54	3097.82	20019.7	26358.6	21840.6	2998.99	3160.42	3593.91	18698.3	16841.7	19842.3
ng/uL	28.004	29.4668	25.9821	242.859	203.404	246.228	26.9522	26.7172	25.7228	137.919	63.2911	77.4168	27.5067	31.6554	30.9782	200.197	263.586	218.406	29.9899	31.6042	35.9391	186.983	168.417	198.423
0h	28.004	29.4668	25.9821	26.9522	26.7172	25.7228	27.5067	31.6554	30.9782	29.9899	31.6042	35.9391
12h	242.859	203.404	246.228	137.919	63.2911	77.4168	200.197	263.586	218.406	186.983	168.417	198.423
