# Supplementary material for: Elemental iron protects gut microbiota against oxygen-induced dysbiosis
Source: PLoS One. 2024 Feb 27;19(2):e0298592. doi: 10.1371/journal.pone.0298592 (PMC10898728; doi:10.1371/journal.pone.0298592)
Supplement: S2 Data — (XLSX) [file pone.0298592.s004.xlsx]

## Sheet: Sheet1
		0 % oxygen	stdev
	0 g/l Fe	0	0
	2.5 g/l Fe	0.105968	0.00126652
	5g/l Fe	0.0914661	0
		12 hours				stdev
		0% O2	1% O2	5% O2			0% O2	1% O2	5% O2
	0 g/l Fe	0	0	0		0 g/l Fe	0	0	0
	2.5 g/l Fe	0.126688	0.132359	0.1776		2.5 g/l Fe	0.00748856	0.00744569	0.00389069
	5 g/l Fe	0.0926346	0.129548	0.126604		5 g/l Fe	0.00755569	0.0388163	0.0241222
			24 hours				stdev
			0% O2	1% O2	5% O2			0% O2	1% O2	5% O2
		0 g/l Fe	0	0	0		0 g/l Fe	0	0	0
		2.5 g/l Fe	0.121524	0.166653	0.170777		2.5 g/l Fe	0.0127661	0.00961977	0
		5 g/l Fe	0.097048	0.106743	0.154254		5 g/l Fe	0.0114148	0.00756368	0.0230879
		0 h
		statistically significant difference
		0 g/l Fe	2.5 g/l Fe		0 g/l Fe	5 g/l Fe		2.5 g/l Fe	5 g/l Fe
		12 h
		statistically significant difference
		0 g/l Fe 0% oxygen	0 g/l Fe 1% oxygen			0 g/l Fe 0% oxygen	0 g/l Fe 5% oxygen			0 g/l Fe 1% oxygen	0 g/l Fe 5% oxygen
		2.5 g/l Fe 0% oxygen	2.5 g/l Fe 1% oxygen			2.5 g/l Fe 0% oxygen	2.5 g/l Fe 5% oxygen			2.5 g/l Fe 1% oxygen	2.5 g/l Fe 5% oxygen
		5 g/l Fe 0% oxygen	5 g/l Fe 1% oxygen			5 g/l Fe 0% oxygen	5 g/l Fe 5% oxygen			5 g/l Fe 1% oxygen	5 g/l Fe 5% oxygen
		2.5 g/l Fe 0% oxygen	5 g/l Fe 0% oxygen			2.5 g/l Fe 1% oxygen	5 g/l Fe 1% oxygen			2.5 g/l Fe 5% oxygen	5 g/l Fe 5% oxygen

## Sheet: Sheet2
									stdev
	2.5 g/l	oxidized to total iron ratio							oxidized iron (pellet) 2.5 g/l iron
	Time, h		0	2	12	24	48		Time, h	0	2	12	24	48
		0% O2	1.65294	1.60372	2.04677	2.21124	2.0154	0.0221124	0% O2	0.521402	0.404256	0.263477	1.54191	0.310062
		5% O2	2.828	6.59907	9.19012	11.5626	12.8942	0.100472	5% O2	0.674105	0.615768	0.564153	0.0980982	1.17511
								0.0124276
								0.0465887
									stdev
	5 g/l	oxidized to total iron ratio							oxidized iron (pellet) 5 g/l iron
	Time, h		0	2	12	24	48		Time, h	0	2	12	24	48
		0% O2	0.014622	0.0147583	0.0181643	0.0232183	0.0243574		0% O2	0.00382737	0.00339352	0.00614423	0.00650639	0.00696522
		5% O2	0.0169097	0.0680501	0.0504877	0.0529408	0.0647729		5% O2	0.00782783	0.00563611	0.00401132	0.00546608	0.00842474
0%O2		0	2	12	24	48		stdev	0%O2	0	2	12	24	48
	2.5 g/l	0.0165294	0.0160372	0.0204677	0.0221124	0.020154			2.5 g/l	0.00521402	0.00404256	0.00263477	0.0159575	0.00696522
	5g/l	0.014622	0.0147583	0.0181643	0.0181643	0.0243574			5g/l	0.00382737	0.00339352	0.00614423	0.00650639	0.00256112
5%O2		0	2	12	24	48		stdev	5%O2	0	2	12	24	48
	2.5 g/l	0.02828	0.0659907	0.0919012	0.115626	0.128942			2.5 g/l	0.00674105	0.00615768	0.00564153	0.000980982	0.0117511
	5g/l	0.0169097	0.0680501	0.0504877	0.0529408	0.0647729			5g/l	0.00782783	0.00563611	0.00401132	0.00546608	0.00842474
									stdev
	0% O2, 2.5 g/l	oxidized to total iron ratio							oxidized iron (pellet) 0% O2, 2.5 g/l
	Time, h		0	2	12	24	48		Time, h	0	2	12	24	48
		without fecal material	0.015429	0.0155632	0.0168045	0.0238497	0.0379659		without fecal material	0.00184907	0.0021053	0.00237995	0.00952857	0.00642011
		with fecal material	0.0165294	0.0160372	0.0204677	0.0268116	0.020154		with fecal material	0.00521402	0.00404256	0.00263477	0.0159575	0.00310062
									stdev
	5% O2, 2.5 g/l	oxidized to total iron ratio							oxidized iron (pellet) 5% O2, 2.5 g/l
	Time, h		0	2	12	24	48		Time, h	0	2	12	24	48
		without fecal material	0.0278232	0.0344999	0.0723493	0.0729283	0.10271		without fecal material	0.00804434	0.0200662	0.0307954	0.0568212	0.0849256
		with fecal material	0.02828	0.0659907	0.0919012	0.115626	0.128942		with fecal material	0.00674105	0.00615768	0.00564153	0.000980982	0.0117511
									stdev
									stdev
	0% O2, 5 g/l	oxidized to total iron ratio							oxidized iron (pellet) 0% O2, 5 g/l
	Time, h		0	2	12	24	48		Time, h	0	2	12	24	48
		without fecal material	0.0184422	0.0181621	0.0181325	0.0112282	0.0228211		without fecal material	0.00189078	0.0048582	0.00775306	0.0116962	0.00709768
		with fecal material	0.014622	0.0147583	0.0181643	0.0232183	0.028057		with fecal material	0.00382737	0.00339352	0.00614423	0.00650639	0.00256112
									stdev
	5% O2, 5 g/l	oxidized to total iron ratio							oxidized iron (pellet) 5% O2, 5 g/l
	Time, h		0	2	12	24	48		Time, h	0	2	12	24	48
		without fecal material	0.0226353	0.0265955	0.0327521	0.0598979	0.0663433		without fecal material	0.00675989	0.00261674	0.0149243	0.00263523	0.00991891
		with fecal material	0.0169097	0.0680501	0.0504877	0.0529408	0.0647729		with fecal material	0.00782783	0.00563611	0.00401132	0.00546608	0.00842474
