# Supplementary material for: Elemental iron protects gut microbiota against oxygen-induced dysbiosis
Source: PLoS One. 2024 Feb 27;19(2):e0298592. doi: 10.1371/journal.pone.0298592 (PMC10898728; doi:10.1371/journal.pone.0298592)
Supplement: S3 Data — (XLSX) [file pone.0298592.s005.xlsx]

## Sheet: Sheet1
	Donor 2	Oxidized iron content (ratio of oxidized iron fraction to total iron content)
	BCM	0 h						12 h
	0% O2	0.0246533	0.0123278	0.0188206				0.0192044	0.0551416	0.0170882	0.0163934	0.0183486	0.0130678
	5% O2	0.0234052	0.0279851	0.0213392				0.0330739	0.0367347	0.163842	0.0755814	0.0395399	0.0311369
	Donor 2	Oxidized iron content (ratio of oxidized iron fraction to total iron content)
	PBS	0 h						12 h
	0% O2	0.0241117	0.0227273	0.028334				0.0315032	0.0176078	0.0741688	0.0187152	0.0255581	0.0224321
	5% O2	0.0210136	0.0410959	0.0283871				0.10066	0.0679487	0.088647	0.0584344	0.0797831	0.0896472
	Donor 3	Oxidized iron content (ratio of oxidized iron fraction to total iron content)
	BCM	0 h						12 h
	0% O2	0.0321511	0.0377358	0.0194553				0.026	0.0171585	0.0303514	0.0419613	0.0184874	0.035217
	5% O2	0.0275147	0.0459082	0.0234742				0.0843602	0.147154	0.0505464	0.22115	0.0872483	0.0445765
	Donor 3	Oxidized iron content (ratio of oxidized iron fraction to total iron content)
	PBS	0 h						12 h
	0% O2	0.0301739	0.0233516	0.0214713				0.0319228	0.0423841	0.0299252	0.104459	0.0397842	0.0278481
	5% O2	0.0287908	0.0197531	0.0292318				0.0892963	0.0872483	0.0769231	0.0991957	0.110092	0.101821
