# Supplementary material for: Elemental iron protects gut microbiota against oxygen-induced dysbiosis
Source: PLoS One. 2024 Feb 27;19(2):e0298592. doi: 10.1371/journal.pone.0298592 (PMC10898728; doi:10.1371/journal.pone.0298592)
Supplement: S4 Data — (XLSX) [file pone.0298592.s006.xlsx]

## Sheet: Unit (μg per mL)
Short Chain Fatty Acids Analysis Results_Creative Proteomics
concentration unit: μg/mL
Sample Name	Concentration (μg/mL)
	Acetic acid	Propionic acid	Isobutyric acid	Butyric acid	Isovaleric acid	Valeric acid	Hexanic acid
Donor 2 - 0h (-)Fe_(-)O2 - 1	294.262	16.9508	2.03917	44.051	1.58673	2.48282	2.81249
Donor 2 - 0h (-)Fe_(-)O2 - 2	220.671	15.9257	1.97796	33.8187	1.89235	2.34875	2.28753
Donor 2 - 0h (-)Fe_(-)O2 - 3	169.174	14.4081	1.70551	29.3973	1.24235	2.13312	2.08408
Donor 2 - 12h (-)Fe_(-)O2 - 1	1261.56	256.883	83.436	283.353	80.8387	19.3924	2.48685
Donor 2 - 12h (-)Fe_(-)O2 - 2	1171.1	227.422	73.4113	251.063	71.1707	17.0019	2.24473
Donor 2 - 12h (-)Fe_(-)O2 - 3	1197.02	236.041	75.7147	259.139	73.3567	17.4489	2.16008
Donor 2 - 12h (-)Fe_(+)O2 - 1	383.115	50.143	1.91804	16.6473	1.88729	1.27039	1.32767
Donor 2 - 12h (-)Fe_(+)O2 - 2	373.202	50.0111	1.68762	14.8675	1.58983	1.16731	1.33635
Donor 2 - 12h (-)Fe_(+)O2 - 3	337.215	45.9973	1.53882	13.198	1.43385	1.04701	1.39483
Donor 2 - 12h (+)Fe_(-)O2 - 1	1037.45	195.116	68.6953	219.088	64.7333	13.6082	1.82353
Donor 2 - 12h (+)Fe_(-)O2 - 2	836.993	157.032	55.8781	177.091	52.7969	11.0955	1.48839
Donor 2 - 12h (+)Fe_(-)O2 - 3	967.027	181.007	64.4666	205.201	60.8366	12.6886	1.79363
Donor 2 - 12h (+)Fe_(+)O2 - 1	302.205	42.8741	1.74355	14.2437	1.69717	1.0795	1.10697
Donor 2 - 12h (+)Fe_(+)O2 - 2	292.466	42.1604	1.56779	13.0005	1.49735	1.01973	1.25559
Donor 2 - 12h (+)Fe_(+)O2 - 3	270.423	39.4402	1.38143	11.6463	1.30345	0.91288	1.04581
Donor 3 - 0h (-)Fe_(-)O2 - 1	77.7233	9.87527	1.49545	11.0356	1.47006	1.21709	1.03118
Donor 3 - 0h (-)Fe_(-)O2 - 2	68.6633	9.20193	1.45685	10.8432	1.45302	1.21437	1.05035
Donor 3 - 0h (-)Fe_(-)O2 - 3	58.299	8.06873	1.44704	10.3093	1.38609	1.14768	1.06048
Donor 3 - 12h (-)Fe_(-)O2 - 1	506.001	91.648	31.6504	113.445	30.7401	42.7071	0.851793
Donor 3 - 12h (-)Fe_(-)O2 - 2	685.28	122.661	42.2509	151.973	41.2595	57.5475	1.08977
Donor 3 - 12h (-)Fe_(-)O2 - 3	699.2	123.54	42.0077	150.025	40.4471	56.7791	1.05139
Donor 3 - 12h (-)Fe_(+)O2 - 1	296.626	80.906	4.85742	35.4683	7.74453	2.80151	0.74748
Donor 3 - 12h (-)Fe_(+)O2 - 2	306.664	85.2233	4.85883	35.7465	7.73147	2.38809	0.776027
Donor 3 - 12h (-)Fe_(+)O2 - 3	284.499	80.3287	4.59059	34.0871	7.561	2.12998	0.74262
Donor 3 - 12h (+)Fe_(-)O2 - 1	449.189	83.364	28.943	101.688	28.2448	37.7056	0.72482
Donor 3 - 12h (+)Fe_(-)O2 - 2	473.146	85.762	29.4924	104.753	28.6556	38.6002	0.735193
Donor 3 - 12h (+)Fe_(-)O2 - 3	460.024	82.1773	28.3823	101.369	27.6433	37.3397	0.693373
Donor 3 - 12h (+)Fe_(+)O2 - 1	299.482	68.3727	8.6264	43.4266	13.0801	5.39972	0.602791
Donor 3 - 12h (+)Fe_(+)O2 - 2	301.11	70.6227	8.79153	44.0531	13.3938	5.00289	0.620447
Donor 3 - 12h (+)Fe_(+)O2 - 3	299.621	69.542	8.59193	43.0682	13.0751	4.82369	0.614283
