# Supplementary material for: Elemental iron protects gut microbiota against oxygen-induced dysbiosis
Source: PLoS One. 2024 Feb 27;19(2):e0298592. doi: 10.1371/journal.pone.0298592 (PMC10898728; doi:10.1371/journal.pone.0298592)
Supplement: S5 Data — (XLSX) [file pone.0298592.s007.xlsx]

## Sheet: BCM donor 1 0-48 h
		BCM medium, donor 1
		Iron concentration of 2.5 g/l								Standard deviation
			oxidized iron content, %								oxidized iron content, %
		Incubation time, h		0	2	12	24	48		Incubation time, h		0	2	12	24	48
		Oxygen content, %	0	1.65294	1.60372	2.04677	2.21124	2.0154		Oxygen content, %	0	0.521402	0.404256	0.263477	1.54191	0.310062
			0.05	2.828	6.59907	9.19012	11.5626	12.8942			5	0.674105	0.615768	0.564153	0.0980982	1.17511

## Sheet: PBS donor 1 0-48 h
		PBS medium, donor 1
		Iron concentration of 2.5 g/l								Standard deviation
			oxidized iron content, %								oxidized iron content, %
		Incubation time, h		0	2	12	24	48		Incubation time, h		0	2	12	24	48
		Oxygen content, %	0% O2	2.86109	2.89266	2.8756	9.16318	4.61819		Oxygen content, %	0% O2	0.92069	3.1671	0.870021	2.4282	1.00937
			5% O2	3.90308	10.1757	13.611	12.9217	16.4756			5% O2	0.882005	2.7143	2.36215	1.88925	0.508133

## Sheet: sterile BCM 0-48 h
	sterile BCM
	Iron concentration of 2.5 g/l	oxidized iron content, %								Standard deviation	oxidized iron content, %
	Incubation time, h		0	2	12	24	48			Incubation time, h		0	2	12	24	48
	Oxygen content, %	0% O2	1.5429	1.55632	1.68045	2.38497	3.79659			Oxygen content, %	0% O2	0.184907	0.21053	0.237995	0.952857	0.642011
		5% O2	2.78232	3.44999	7.23493	7.29283	10.271				5% O2	0.804434	2.00662	3.07954	5.68212	8.49256

## Sheet: PBS, donor 2&3
	PBS
	Donor 2
	Iron concentration of 2.5 g/l								Standard deviation
	Incubation time, h		0	12					Incubation time, h		0	12
	Oxygen content, %	0% O2	2.50576	3.16642					Oxygen content, %	0% O2	0.29206	2.14217
		5% O2	3.01655	8.08534						5% O2	1.01586	1.54962
	Donor 3
	Iron concentration of 2.5 g/l								Standard deviation
	Incubation time, h		0	12					Incubation time, h		0	12
	Oxygen content, %	0% O2	3.2497	3.65782					Oxygen content, %	0% O2	0.162725	0.913705
		5% O2	3.71569	6.18885						5% O2	0.594434	0.666343
